# Supplementary material for: Nanoscaled biphasic calcium phosphate modulates osteogenesis and attenuates LPS-induced inflammation
Source: Front Bioeng Biotechnol. 2023 Nov 29;11:1236429. doi: 10.3389/fbioe.2023.1236429 (PMC10716545; doi:10.3389/fbioe.2023.1236429)
Supplement: Supplementary file 2 [file DataSheet3.ZIP]

Archive with 5 entries (5 files):
- Alizarin Red S Staining_final/Control.jpg
- Alizarin Red S Staining_final/OS.jpg
- Alizarin Red S Staining_final/OS_CM.jpg
- Alizarin Red S Staining_final/OS_LPS_CM.jpg
- Alizarin Red S Staining_final/OS_LPS_NP_CM.jpg
