# Supplementary material for: Nanoscaled biphasic calcium phosphate modulates osteogenesis and attenuates LPS-induced inflammation
Source: Front Bioeng Biotechnol. 2023 Nov 29;11:1236429. doi: 10.3389/fbioe.2023.1236429 (PMC10716545; doi:10.3389/fbioe.2023.1236429)
Supplement: Supplementary file 3 [file DataSheet4.ZIP]

Archive with 2 entries (2 files):
- ROS_final/hFOB_ROS.png
- ROS_final/THP1_ROS.png
