# Supplementary material for: Nanoscaled biphasic calcium phosphate modulates osteogenesis and attenuates LPS-induced inflammation
Source: Front Bioeng Biotechnol. 2023 Nov 29;11:1236429. doi: 10.3389/fbioe.2023.1236429 (PMC10716545; doi:10.3389/fbioe.2023.1236429)
Supplement: Supplementary file 6 [file DataSheet6.ZIP]

Archive with 11 entries (11 files):
- TEM_final/hFOB_0.5ug_highmagnification.jpg
- TEM_final/hFOB_0.5ug_low magnification.jpg
- TEM_final/hFOB_0ug_highmagnification.jpg
- TEM_final/hFOB_0ug_low magnification.jpg
- TEM_final/hFOB_50ug_high magnification.tif
- TEM_final/hFOB_50ug_low magnification.tif
- TEM_final/Nano particle_morphology.jpg
- TEM_final/THP1_0ug_high magnification.tif
- TEM_final/THP1_0ug_low magnification.tif
- TEM_final/THP1_50ug_highmagnification.tif
- TEM_final/THP1_50ug_low magnification.tif
