# Supplementary material for: Nanoscaled biphasic calcium phosphate modulates osteogenesis and attenuates LPS-induced inflammation
Source: Front Bioeng Biotechnol. 2023 Nov 29;11:1236429. doi: 10.3389/fbioe.2023.1236429 (PMC10716545; doi:10.3389/fbioe.2023.1236429)
Supplement: Supplementary file 8 [file Table1.XLSX]

## Sheet: Fig.2A
	Day 01								Day 01
		0.0 μg/mL	0.5 μg/mL	5.0 μg/mL	50.0 μg/mL	100.0 μg/mL	Dispersant			n=1	n=2	n=3	MEAN
	n=1	1.902	1.832	1.854	1.997	2.121	1.599		0.0 μg/mL	1.902	1.864	2.332	2.03267
	n=2	1.864	1.701	1.796	1.594	1.778	1.972		0.5 μg/mL	1.832	1.701	1.967	1.83333
	n=3	2.332	1.967	2.121	1.787	1.925	1.74		5.0 μg/mL	1.854	1.796	2.121	1.92367
	MEAN	2.03267	1.83333	1.92367	1.79267	1.94133	1.77033		50.0 μg/mL	1.997	1.594	1.787	1.79267
		1	0.901935	0.946376	0.881929	0.955067	0.870941		100.0 μg/mL	2.121	1.778	1.925	1.94133
	SD	0.259926	0.133005	0.173339	0.20156	0.172082	0.188341		Dispersant	1.599	1.972	1.74	1.77033
															Cell viability (% of untreated control)
	Day 01															0.0 μg/mL		0.5 μg/mL		5.0 μg/mL		50.0 μg/mL		100.0 μg/mL		Dispersant
		n=1	n=2	n=3	MEAN	SD	p value									MEAN (n=3)	SD	MEAN (n=3)	SD	MEAN (n=3)	SD	MEAN (n=3)	SD	MEAN (n=3)	SD	MEAN (n=3)	SD
	0.0 μg/mL	1.902	1.864	2.332	2.03267	0.259926									Day 01	2.03267	0.259926	1.83333	0.133005	1.92367	0.173339	1.79267	0.20156	1.94133	0.172082	1.77033	0.188341
	0.5 μg/mL	1.832	1.701	1.967	1.83333	0.133005	0.302507								Day 03	2.15667	0.23855	2.16867	0.262148	2.03733	0.32564	1.92633	0.193869	2.03067	0.185931	2.02867	0.109203
	5.0 μg/mL	1.854	1.796	2.121	1.92367	0.173339	0.578251								Day 05	1.81533	0.206788	1.777	0.197714	1.79867	0.231733	1.76733	0.130692	2.01467	0.0942461	1.72733	0.15814
	50.0 μg/mL	1.997	1.594	1.787	1.79267	0.20156	0.274932
	100.0 μg/mL	2.121	1.778	1.925	1.94133	0.172082	0.638522
	Dispersant	1.599	1.972	1.74	1.77033	0.188341	0.229837
															Cell viability (% of untreated control)
	Day 01															0.0 μg/mL		0.5 μg/mL		5.0 μg/mL		50.0 μg/mL		100.0 μg/mL		Dispersant
		n=1	n=2	n=3	MEAN	SD	p value									MEAN (n=3)	SD	MEAN (n=3)	SD	MEAN (n=3)	SD	MEAN (n=3)	SD	MEAN (n=3)	SD	MEAN (n=3)	SD
	0.0 μg/mL	0.935717	0.917022	1.14726	1	0.127874									Day 01	1	0.127874	0.906411	0.0600933	0.949267	0.0348787	0.890464	0.145086	0.964825	0.145146	0.881592	0.159872
	0.5 μg/mL	0.963197	0.912554	0.843482	0.906411	0.0600933	0.315218								Day 03	1	0.110611	1.00574	0.061471	0.960688	0.250073	0.906773	0.190824	0.944472	0.0675731	0.946167	0.0867521
	5.0 μg/mL	0.974763	0.963519	0.90952	0.949267	0.0348787	0.543614								Day 05	1	0.113912	0.98182	0.0900198	0.990532	0.0612835	0.976477	0.0385203	1.11672	0.100852	0.954688	0.070213
	50.0 μg/mL	1.04995	0.85515	0.766295	0.890464	0.145086	0.382134
	100.0 μg/mL	1.11514	0.953863	0.825472	0.964825	0.145146	0.768545
	Dispersant	0.840694	1.05794	0.746141	0.881592	0.159872	0.37313
	Day 03								Day 03
		0.0 μg/mL	0.5 μg/mL	5.0 μg/mL	50.0 μg/mL	100.0 μg/mL	Dispersant			n=1	n=2	n=3	MEAN
	n=1	2.151	2.316	1.77	1.835	1.897	1.93		0.0 μg/mL	2.151	2.398	1.921	2.15667
	n=2	2.398	2.324	1.942	1.795	2.243	2.146		0.5 μg/mL	2.316	2.324	1.866	2.16867
	n=3	1.921	1.866	2.4	2.149	1.952	2.01		5.0 μg/mL	1.77	1.942	2.4	2.03733
	MEAN	2.15667	2.16867	2.03733	1.92633	2.03067	2.02867		50.0 μg/mL	1.835	1.795	2.149	1.92633
		1	1.00556	0.944668	0.893199	0.941577	0.940649		100.0 μg/mL	1.897	2.243	1.952	2.03067
	SD	0.23855	0.262148	0.32564	0.193869	0.185931	0.109203		Dispersant	1.93	2.146	2.01	2.02867
	Day 03
		n=1	n=2	n=3	MEAN	SD	p value
	0.0 μg/mL	2.151	2.398	1.921	2.15667	0.23855
	0.5 μg/mL	2.316	2.324	1.866	2.16867	0.262148	0.956051
	5.0 μg/mL	1.77	1.942	2.4	2.03733	0.32564	0.635602
	50.0 μg/mL	1.835	1.795	2.149	1.92633	0.193869	0.264124
	100.0 μg/mL	1.897	2.243	1.952	2.03067	0.185931	0.510486
	Dispersant	1.93	2.146	2.01	2.02867	0.109203	0.445672
	Day 03
		n=1	n=2	n=3	MEAN	SD	p value
	0.0 μg/mL	0.997372	1.1119	0.890726	1	0.110611
	0.5 μg/mL	1.07671	0.969141	0.971369	1.00574	0.061471	0.941157
	5.0 μg/mL	0.822873	0.809842	1.24935	0.960688	0.250073	0.815616
	50.0 μg/mL	0.853092	0.74854	1.11869	0.906773	0.190824	0.504696
	100.0 μg/mL	0.881915	0.935363	1.01614	0.944472	0.0675731	0.499288
	Dispersant	0.897257	0.894912	1.04633	0.946167	0.0867521	0.54341
	Day 05								Day 05
		0.0 μg/mL	0.5 μg/mL	5.0 μg/mL	50.0 μg/mL	100.0 μg/mL	Dispersant			n=1	n=2	n=3	MEAN
	n=1	2.036	1.988	1.97	1.907	2.115	1.904		0.0 μg/mL	2.036	1.784	1.626	1.81533
	n=2	1.784	1.596	1.891	1.747	1.928	1.599		0.5 μg/mL	1.988	1.596	1.747	1.777
	n=3	1.626	1.747	1.535	1.648	2.001	1.679		5.0 μg/mL	1.97	1.891	1.535	1.79867
	MEAN	1.81533	1.777	1.79867	1.76733	2.01467	1.72733		50.0 μg/mL	1.907	1.747	1.648	1.76733
		1	0.978884	0.990819	0.973559	1.10981	0.951524		100.0 μg/mL	2.115	1.928	2.001	2.01467
	SD	0.206788	0.197714	0.231733	0.130692	0.0942461	0.15814		Dispersant	1.904	1.599	1.679	1.72733
	Day 05
		n=1	n=2	n=3	MEAN	SD	p value
	0.0 μg/mL	2.036	1.784	1.626	1.81533	0.206788
	0.5 μg/mL	1.988	1.596	1.747	1.777	0.197714	0.827872
	5.0 μg/mL	1.97	1.891	1.535	1.79867	0.231733	0.930415
	50.0 μg/mL	1.907	1.747	1.648	1.76733	0.130692	0.751058
	100.0 μg/mL	2.115	1.928	2.001	2.01467	0.0942461	0.203321
	Dispersant	1.904	1.599	1.679	1.72733	0.15814	0.589653
	Day 05
		n=1	n=2	n=3	MEAN	SD	p value
	0.0 μg/mL	1.12156	0.98274	0.895703	1	0.113912
	0.5 μg/mL	0.976424	0.894619	1.07442	0.98182	0.0900198	0.83891
	5.0 μg/mL	0.967583	1.05998	0.944034	0.990532	0.0612835	0.905231
	50.0 μg/mL	0.93664	0.97926	1.01353	0.976477	0.0385203	0.751782
	100.0 μg/mL	1.0388	1.08072	1.23063	1.11672	0.100852	0.254665
	Dispersant	0.935167	0.8963	1.0326	0.954688	0.070213	0.589031

## Sheet: Fig. 2B
	Day 01
		n=1	n=2	n=3	n=4	MEAN	STDEV
	0.0 μg/mL	102500	100000	102500	110000	103750	4330.13
	0.5 µg/mL	122500	105000	125000	75000	106875	23037.6
	5.0 µg/mL	85000	112500	80000	95000	93125	14343.3
	50.0 µg/mL	82500	110000	85000	87500	91250	12665.6
	100.0 µg/mL	110000	112500	105000	112500	110000	3535.53
	Dispersant	97500	87500	100000	110000	98750	9242.11
	Day 01								Cell numbers	with NP		with NP		with NP		with NP		with NP		dispersant only
		n=1	n=2	n=3	n=4	MEAN	SD			0.0 μg/mL		0.5 µg/mL		5.0 µg/mL		50.0 µg/mL		100.0 µg/mL		Dispersant
	0.0 μg/mL	102500	100000	102500	110000	103750	4330.13			MEAN (n=4)	SD	MEAN (n=4)	SD	MEAN (n=4)	SD	MEAN (n=4)	SD	MEAN (n=4)	SD	MEAN (n=4)	SD
	0.5 µg/mL	122500	105000	125000	75000	106875	23037.6		Day 01	103750	4330.13	106875	23037.6	93125	14343.3	91250	12665.6	110000	3535.53	98750	9242.11
	5.0 µg/mL	85000	112500	80000	95000	93125	14343.3		Day 02	218250	13720.4	204000	15297.1	208500	31225	197250	19345.5	201750	13937.4	216750	13937.4
	50.0 µg/mL	82500	110000	85000	87500	91250	12665.6		Day 03	458750	52816.5	452500	27233.6	420000	27386.1	426250	14361.4	443750	41508	453750	43084.2
	100.0 µg/mL	110000	112500	105000	112500	110000	3535.53		Day 04	740000	65828.1	692500	74105.8	705000	46547.5	702500	29860.8	682500	63966.1	720000	90921.2
	Dispersant	97500	87500	100000	110000	98750	9242.11
	Day 02
		n=1	n=2	n=3	n=4	MEAN	STDEV
	0.0 μg/mL	216000	222000	234000	201000	218250	13720.4
	0.5 µg/mL	225000	204000	198000	189000	204000	15297.1
	5.0 µg/mL	255000	189000	192000	198000	208500	31225
	50.0 µg/mL	192000	180000	225000	192000	197250	19345.5
	100.0 µg/mL	192000	219000	207000	189000	201750	13937.4
	Dispersant	198000	216000	231000	222000	216750	13937.4
	Day 02
		n=1	n=2	n=3	n=4	MEAN	SD
	0.0 μg/mL	216000	222000	234000	201000	218250	13720.4
	0.5 µg/mL	225000	204000	198000	189000	204000	15297.1
	5.0 µg/mL	255000	189000	192000	198000	208500	31225
	50.0 µg/mL	192000	180000	225000	192000	197250	19345.5
	100.0 µg/mL	192000	219000	207000	189000	201750	13937.4
	Dispersant	198000	216000	231000	222000	216750	13937.4
	Day 03
		n=1	n=2	n=3	n=4	MEAN	STDEV
	0.0 μg/mL	535000	450000	435000	415000	458750	52816.5
	0.5 µg/mL	445000	490000	425000	450000	452500	27233.6
	5.0 µg/mL	405000	460000	400000	415000	420000	27386.1
	50.0 µg/mL	415000	445000	430000	415000	426250	14361.4
	100.0 µg/mL	400000	500000	440000	435000	443750	41508
	Dispersant	460000	450000	400000	505000	453750	43084.2
	Day 03
		n=1	n=2	n=3	n=4	MEAN	SD
	0.0 μg/mL	535000	450000	435000	415000	458750	52816.5
	0.5 µg/mL	445000	490000	425000	450000	452500	27233.6
	5.0 µg/mL	405000	460000	400000	415000	420000	27386.1
	50.0 µg/mL	415000	445000	430000	415000	426250	14361.4
	100.0 µg/mL	400000	500000	440000	435000	443750	41508
	Dispersant	460000	450000	400000	505000	453750	43084.2
	Day 04
		n=1	n=2	n=3	n=4	MEAN	STDEV
	0.0 μg/mL	660000	750000	820000	730000	740000	65828.1
	0.5 µg/mL	770000	670000	600000	730000	692500	74105.8
	5.0 µg/mL	770000	660000	700000	690000	705000	46547.5
	50.0 µg/mL	670000	710000	690000	740000	702500	29860.8
	100.0 µg/mL	770000	640000	690000	630000	682500	63966.1
	Dispersant	620000	720000	700000	840000	720000	90921.2
	Day 04
		n=1	n=2	n=3	n=4	MEAN	SD
	0.0 μg/mL	660000	750000	820000	730000	740000	65828.1
	0.5 µg/mL	770000	670000	600000	730000	692500	74105.8
	5.0 µg/mL	770000	660000	700000	690000	705000	46547.5
	50.0 µg/mL	670000	710000	690000	740000	702500	29860.8
	100.0 µg/mL	770000	640000	690000	630000	682500	63966.1
	Dispersant	620000	720000	700000	840000	720000	90921.2

## Sheet: Fig.4
	0.5 μg/mL
		n=1	n=2	n=3	MEAN
	Control	0.62	0.62	0.579	0.606333
	Day 01	0.63	0.651	0.629	0.636667
	Day 03	0.703	0.737	0.71	0.716667
	Day 05	0.793	0.816	0.883	0.830667
	Day 07	0.805	0.91	0.941	0.885333
										ALP activity relative to control
	0.5 μg/mL									0.5 μg/mL
		n=1	n=2	n=3	MEAN	SD	p value				MEAN (n=3)	SD
	Control	1.02254	1.02254	0.95492	1	0.0390402				Control	1	0.0390402
	Day 01	1.01613	1.05	1.08636	1.05083	0.0351207	0.16895			Day 01	1.05083	0.0351207
	Day 03	1.13387	1.18871	1.22625	1.18294	0.0464597	0.00642063	**		Day 03	1.18294	0.0464597
	Day 05	1.27903	1.31613	1.52504	1.3734	0.132629	0.00946223	**		Day 05	1.3734	0.132629
	Day 07	1.29839	1.46774	1.62522	1.46378	0.16345	0.00877464	**		Day 07	1.46378	0.16345
	50.0 μg/mL
		n=1	n=2	n=3	MEAN
	Control	0.731	0.668	0.724	0.707667
	Day 01	0.773	0.714	0.745	0.744
	Day 03	0.743	0.766	0.754	0.754333
	Day 05	0.701	0.747	0.687	0.711667
	Day 07	0.721	0.733	0.69	0.714667
	50.0 μg/mL									50.0 μg/mL
		n=1	n=2	n=3	MEAN	SD	p value				MEAN (n=3)	SD
	Control	1.03297	0.943947	1.02308	1	0.0487944				Control	1	0.0487944
	Day 01	1.05746	1.06886	1.02901	1.05177	0.0205267	0.165507			Day 01	1.05177	0.0205267
	Day 03	1.01642	1.14671	1.04144	1.06819	0.0691418	0.235326			Day 03	1.06819	0.0691418
	Day 05	0.95896	1.11826	0.948895	1.00871	0.0950127	0.89455			Day 05	1.00871	0.0950127
	Day 07	0.98632	1.09731	0.953039	1.01222	0.0755406	0.825469			Day 07	1.01222	0.0755406

## Sheet: Fig.5(A)(B)(C)
	0.5 µg/mL
			n=1	n=2	n=3	MEAN
	ALP (0.5 µg/mL)	Control	1	1	1	1
		Day 01	1.02103	1.07399	1.4651	1.18671
		Day 04	1.52911	1.27035	1.58547	1.46164
		Day 07	1.91128	1.49376	1.75468	1.7199
	RUNX2 (0.5 µg/mL)	Control	1	1	1	1
		Day 01	1.4927	1.63879	2.25605	1.79585
		Day 04	1.44547	1.28979	1.25294	1.3294
		Day 07	1.41388	1.39897	1.97385	1.59557
	OPN (0.5 µg/mL)	Control	1	1	1	1
		Day 01	0.89434	1.14243	1.33202	1.12293
		Day 04	1.36193	1.26941	1.46606	1.3658
		Day 07	2.21025	1.79445	1.74738	1.91736
	0.5 µg/mL									Relative gene expression
			n=1	n=2	n=3	MEAN	SD	p value			0.5 µg/mL
	ALP (0.5 µg/mL)	Control	1	1	1	1	0				ALP (0.5 µg/mL)	MEAN (n=3)	SD		RUNX2 (0.5 µg/mL)	MEAN (n=3)	SD		OPN (0.5 µg/mL)	MEAN (n=3)	SD
		Day 01	1.02103	1.07399	1.4651	1.18671	0.242547	0.253297			Control	1	0		Control	1	0		Control	1	0
		Day 04	1.52911	1.27035	1.58547	1.46164	0.168046	0.00891735	**		Day 01	1.18671	0.242547		Day 01	1.79585	0.405185		Day 01	1.12293	0.219493
		Day 07	1.91128	1.49376	1.75468	1.7199	0.210922	0.00409907	**		Day 04	1.46164	0.168046		Day 04	1.3294	0.102192		Day 04	1.3658	0.0983857
	RUNX2 (0.5 µg/mL)	Control	1	1	1	1	0				Day 07	1.7199	0.210922		Day 07	1.59557	0.327689		Day 07	1.91736	0.254738
		Day 01	1.4927	1.63879	2.25605	1.79585	0.405185	0.0272266	*
		Day 04	1.44547	1.28979	1.25294	1.3294	0.102192	0.00504741	**
		Day 07	1.41388	1.39897	1.97385	1.59557	0.327689	0.0345814	*
	OPN (0.5 µg/mL)	Control	1	1	1	1	0
		Day 01	0.89434	1.14243	1.33202	1.12293	0.219493	0.386939
		Day 04	1.36193	1.26941	1.46606	1.3658	0.0983857	0.00299143	**
		Day 07	2.21025	1.79445	1.74738	1.91736	0.254738	0.00336622	**
	50.0 µg/mL
			n=1	n=2	n=3	MEAN
	ALP (50.0 µg/mL)	Control	1	1	1	1
		day1	1.25596	1.12287	0.977633	1.11882
		day4	1.37656	1.07147	1.09625	1.18142
		day7	1.41231	1.1831	1.11146	1.23562
	RUNX2 (50.0 µg/mL)	Control	1	1	1	1
		day1	1.32391	0.746598	0.766051	0.945521
		day4	1.24006	1.07817	1.1005	1.13958
		day7	1.12039	0.714435	1.02742	0.954083
	OPN (50.0 µg/mL)	Control	1	1	1	1
		day1	1.42902	0.90383	0.912266	1.0817
		day4	1.45881	1.19884	1.14308	1.26691
		day7	1.29069	1.22947	0.795803	1.10532
	50.0 µg/mL
			n=1	n=2	n=3	MEAN	SD	p value			50.0 µg/mL
	ALP (50.0 µg/mL)	Control	1	1	1	1	0				ALP (50.0 µg/mL)	MEAN (n=3)	SD		RUNX2 (50.0 µg/mL)	MEAN (n=3)	SD		OPN (50.0 µg/mL)	MEAN (n=3)	SD
		Day 01	1.25596	1.12287	0.977633	1.11882	0.139206	0.213372			Control	1	0		Control	1	0		Control	1	0
		Day 04	1.37656	1.07147	1.09625	1.18142	0.169444	0.137269			Day 01	1.11882	0.139206		Day 01	0.945521	0.327841		Day 01	1.0817	0.300811
		Day 07	1.41231	1.1831	1.11146	1.23562	0.157153	0.060243			Day 04	1.18142	0.169444		Day 04	1.13958	0.0877343		Day 04	1.26691	0.168511
	RUNX2 (50.0 µg/mL)	Control	1	1	1	1	0				Day 07	1.23562	0.157153		Day 07	0.954083	0.212684		Day 07	1.10532	0.269794
		Day 01	1.32391	0.746598	0.766051	0.945521	0.327841	0.787778
		Day 04	1.24006	1.07817	1.1005	1.13958	0.0877343	0.0510846
		Day 07	1.12039	0.714435	1.02742	0.954083	0.212684	0.727426
	OPN (50.0 µg/mL)	Control	1	1	1	1	0
		Day 01	1.42902	0.90383	0.912266	1.0817	0.300811	0.662541
		Day 04	1.45881	1.19884	1.14308	1.26691	0.168511	0.0517216
		Day 07	1.29069	1.22947	0.795803	1.10532	0.269794	0.536017

## Sheet: Fig.6A
	Day 01										0.0 μg/mL		0.5 μg/mL		5.0 μg/mL		25.0 μg/mL		50.0 μg/mL		Dispersant
		n=1	n=2	n=3	MEAN	SD	p value				MEAN (n=3)	SD	MEAN (n=3)	SD	MEAN (n=3)	SD	MEAN (n=3)	SD	MEAN (n=3)	SD	MEAN (n=3)	SD
	0.0 μg/mL	1.984	2.016	1.886	1.962	0.0677348				Day 01	1.962	0.0677348	1.93133	0.152454	1.901	0.0795047	2.108	0.0950158	1.944	0.1598	1.87067	0.179157
	0.5 μg/mL	1.825	2.106	1.863	1.93133	0.152454	0.766116
	5.0 μg/mL	1.902	1.821	1.98	1.901	0.0795047	0.36896
	25.0 μg/mL	2.202	2.11	2.012	2.108	0.0950158	0.0961164
	50.0 μg/mL	2.12	1.904	1.808	1.944	0.1598	0.866176
	Dispersant	2.074	1.736	1.802	1.87067	0.179157	0.455258
										Cell viability (% of untreated control)
	Day 01										0.0 μg/mL		0.5 μg/mL		5.0 μg/mL		25.0 μg/mL		50.0 μg/mL		Dispersant
		n=1	n=2	n=3	MEAN	SD	p value				MEAN (n=3)	SD	MEAN (n=3)	SD	MEAN (n=3)	SD	MEAN (n=3)	SD	MEAN (n=3)	SD	MEAN (n=3)	SD
	0.0 μg/mL	1.01121	1.02752	0.961264	1	0.0345233				Day 01	1	0.0345233	0.984102	0.0624743	0.970595	0.0740077	1.07444	0.0323089	0.990545	0.0679248	0.953978	0.0921348
	0.5 μg/mL	0.919859	1.04464	0.987805	0.984102	0.0624743	0.719305
	5.0 μg/mL	0.958669	0.903274	1.04984	0.970595	0.0740077	0.566646
	25.0 μg/mL	1.10988	1.04663	1.06681	1.07444	0.0323089	0.0526188
	50.0 μg/mL	1.06855	0.944444	0.958643	0.990545	0.0679248	0.840338
	Dispersant	1.04536	0.861111	0.955461	0.953978	0.0921348	0.463294
	Day 02										0.0 μg/mL		0.5 μg/mL		5.0 μg/mL		25.0 μg/mL		50.0 μg/mL		Dispersant
		n=1	n=2	n=3	MEAN	SD	p value				MEAN (n=3)	SD	MEAN (n=3)	SD	MEAN (n=3)	SD	MEAN (n=3)	SD	MEAN (n=3)	SD	MEAN (n=3)	SD
	0.0 μg/mL	1.83	2.185	1.884	1.96633	0.191286				Day 02	1.96633	0.191286	1.805	0.155714	1.677	0.110729	1.74633	0.0356978	1.76833	0.0755932	1.82	0.0563471
	0.5 μg/mL	1.738	1.983	1.694	1.805	0.155714	0.320551
	5.0 μg/mL	1.696	1.558	1.777	1.677	0.110729	0.0859778
	25.0 μg/mL	1.784	1.713	1.742	1.74633	0.0356978	0.1218
	50.0 μg/mL	1.764	1.846	1.695	1.76833	0.0755932	0.170768
	Dispersant	1.855	1.85	1.755	1.82	0.0563471	0.272609
	Day 02										0.0 μg/mL		0.5 μg/mL		5.0 μg/mL		25.0 μg/mL		50.0 μg/mL		Dispersant
		n=1	n=2	n=3	MEAN	SD	p value				MEAN (n=3)	SD	MEAN (n=3)	SD	MEAN (n=3)	SD	MEAN (n=3)	SD	MEAN (n=3)	SD	MEAN (n=3)	SD
	0.0 μg/mL	0.930666	1.11121	0.958128	1	0.0972806				Day 02	1	0.0972806	0.91881	0.0271025	0.861008	0.128404	0.894491	0.0989452	0.902822	0.0596037	0.930624	0.0834933
	0.5 μg/mL	0.949727	0.907551	0.899151	0.91881	0.0271025	0.236175
	5.0 μg/mL	0.926776	0.713043	0.943206	0.861008	0.128404	0.209378
	25.0 μg/mL	0.974863	0.783982	0.924628	0.894491	0.0989452	0.258213
	50.0 μg/mL	0.963934	0.844851	0.899682	0.902822	0.0596037	0.214156
	Dispersant	1.01366	0.846682	0.931529	0.930624	0.0834933	0.401659
	Day 03										0.0 μg/mL		0.5 μg/mL		5.0 μg/mL		25.0 μg/mL		50.0 μg/mL		Dispersant
		n=1	n=2	n=3	MEAN	SD	p value				MEAN (n=3)	SD	MEAN (n=3)	SD	MEAN (n=3)	SD	MEAN (n=3)	SD	MEAN (n=3)	SD	MEAN (n=3)	SD
	0.0 μg/mL	1.721	1.555	1.404	1.56	0.158559				Day 03	1.56	0.158559	1.74233	0.0790717	1.631	0.0434856	1.74067	0.142493	1.74967	0.111006	1.83567	0.0872028
	0.5 μg/mL	1.776	1.799	1.652	1.74233	0.0790717	0.149264
	5.0 μg/mL	1.582	1.665	1.646	1.631	0.0434856	0.49606
	25.0 μg/mL	1.795	1.848	1.579	1.74067	0.142493	0.216045
	50.0 μg/mL	1.623	1.83	1.796	1.74967	0.111006	0.164884
	Dispersant	1.819	1.93	1.758	1.83567	0.0872028	0.057666
	Day 03										0.0 μg/mL		0.5 μg/mL		5.0 μg/mL		25.0 μg/mL		50.0 μg/mL		Dispersant
		n=1	n=2	n=3	MEAN	SD	p value				MEAN (n=3)	SD	MEAN (n=3)	SD	MEAN (n=3)	SD	MEAN (n=3)	SD	MEAN (n=3)	SD	MEAN (n=3)	SD
	0.0 μg/mL	1.10321	0.996795	0.9	1	0.10164				Day 03	1	0.10164	1.12184	0.0784593	1.05411	0.127382	1.11869	0.0728957	1.13304	0.172303	1.18341	0.109663
	0.5 μg/mL	1.03196	1.15691	1.17664	1.12184	0.0784593	0.175623
	5.0 μg/mL	0.919233	1.07074	1.17236	1.05411	0.127382	0.596005
	25.0 μg/mL	1.043	1.18842	1.12464	1.11869	0.0728957	0.17561
	50.0 μg/mL	0.943056	1.17685	1.2792	1.13304	0.172303	0.313543
	Dispersant	1.05694	1.24116	1.25214	1.18341	0.109663	0.100814

## Sheet: Fig.7A
	IL-1 beta
		n=1	n=2	n=3	MEAN
	Control	1	1	1	1
	0.5 μg/mL	0.986433	0.839616	0.840993	0.889014
	5.0 μg/mL	0.6957	0.622174	0.620262	0.646045
	50.0 μg/mL	0.65242	0.579459	0.563209	0.598363
										Relative gene expression
	IL-1 beta									IL-1 beta
		n=1	n=2	n=3	MEAN	STDEV	p value				MEAN (n=3)	SD
	Control	1	1	1	1	0				Control	1	0
	0.5 μg/mL	0.986433	0.839616	0.840993	0.889014	0.0843698	0.0849305			0.5 μg/mL	0.889014	0.0843698
	5.0 μg/mL	0.6957	0.622174	0.620262	0.646045	0.0430129	0.000140732	**		5.0 μg/mL	0.646045	0.0430129
	50.0 μg/mL	0.65242	0.579459	0.563209	0.598363	0.0475149	0.000126621	**		50.0 μg/mL	0.598363	0.0475149
	IL-6
		n=1	n=2	n=3	MEAN
	Control	0.993561	0.999567	1.00687	1
	0.5 μg/mL	0.52201	0.546203	0.582634	0.550283
	5.0 μg/mL	0.359411	0.389061	0.441698	0.396723
	50.0 μg/mL	0.262085	0.270577	0.352274	0.294979
	IL-6									IL-6
		n=1	n=2	n=3	MEAN	STDEV	p value				MEAN (n=3)	SD
	Control	0.993561	0.999567	1.00687	1	0.00666568				Control	1	0.00666568
	0.5 μg/mL	0.525393	0.54644	0.578658	0.550164	0.0268271	9.42725e-06	**		0.5 μg/mL	0.550164	0.0268271
	5.0 μg/mL	0.36174	0.389229	0.438684	0.396551	0.0389912	1.21926e-05	**		5.0 μg/mL	0.396551	0.0389912
	50.0 μg/mL	0.263784	0.270694	0.34987	0.294782	0.047832	1.45105e-05	**		50.0 μg/mL	0.294782	0.047832
	TNF-alpha
		n=1	n=2	n=3	MEAN
	Control	0.994748	1.00588	0.999373	1
	0.5 μg/mL	0.411124	0.534656	0.582183	0.509321
	5.0 μg/mL	0.596025	0.73335	0.575812	0.635062
	50.0 μg/mL	0.545995	0.704441	0.643529	0.631322
	TNF-alpha									TNF-alpha
		n=1	n=2	n=3	MEAN	STDEV	p value				MEAN (n=3)	SD
	Control	0.994748	1.00588	0.999373	1	0.00559145				Control	1	0.00559145
	0.5 μg/mL	0.413295	0.531532	0.582548	0.509125	0.0868231	0.000614376	**		0.5 μg/mL	0.509125	0.0868231
	5.0 μg/mL	0.599172	0.729064	0.576173	0.634803	0.0824382	0.00156475	**		5.0 μg/mL	0.634803	0.0824382
	50.0 μg/mL	0.548878	0.700325	0.643932	0.631045	0.0765415	0.00113653	**		50.0 μg/mL	0.631045	0.0765415

## Sheet: Fig.7B
	IL-1 beta
	3+24h	n=1	n=2	n=3	MEAN
	Control	1	1	1	1
	LPS / 0.0 μg/mL	5.92392	7.86875	8.01591	7.26952
	LPS / 0.5 μg/mL	5.91587	5.75114	6.08798	5.91833
	LPS / 5.0 μg/mL	5.66521	4.80361	4.33691	4.93525
	LPS / 25 μg/mL	3.56973	3.01819	2.88764	3.15852
	LPS / 50.0 μg/mL	2.9337	2.28142	2.64922	2.62145
												Relative gene expression
	IL-1 beta											IL-1 beta
		n=1	n=2	n=3	MEAN	SD	p value		p value				MEAN (n=3)	SD
	Control	1	1	1	1	2.09711e-07						Control	1	2.09711e-07
	LPS / 0.0 μg/mL	5.92392	7.86875	8.01591	7.26952	1.16765	0.000743819	**				LPS / 0.0 μg/mL	7.26952	1.16765
	LPS / 0.5 μg/mL	5.91587	5.75114	6.08798	5.91833	0.168434			0.118289			LPS / 0.5 μg/mL	5.91833	0.168434
	LPS / 5.0 μg/mL	5.66521	4.80362	4.33691	4.93525	0.673859			0.0399813	*		LPS / 5.0 μg/mL	4.93525	0.673859
	LPS / 25 μg/mL	3.56973	3.01819	2.88764	3.15852	0.362052			0.00432753	**		LPS / 25 μg/mL	3.15852	0.362052
	LPS / 50.0 μg/mL	2.9337	2.28142	2.64922	2.62145	0.327026			0.002671	**		LPS / 50.0 μg/mL	2.62145	0.327026
	IL-6
	3+24h	n=1	n=2	n=3	MEAN
	Control	1	1	1	1
	LPS / 0.0 μg/mL	16.8978	19.0828	19.3285	18.4364
	LPS / 0.5 μg/mL	14.6971	14.5124	16.3996	15.203
	LPS / 5.0 μg/mL	12.8842	11.6371	9.37735	11.2995
	LPS / 25 μg/mL	6.34805	5.36197	4.9413	5.55044
	LPS / 50.0 μg/mL	5.67613	4.83807	5.17495	5.22972
	IL-6											IL-6
		n=1	n=2	n=3	MEAN	SD	p value		p value				MEAN (n=3)	SD
	Control	1	1	1	1	2.90863e-07						Control	1	2.90863e-07
	LPS / 0.0 μg/mL	16.8978	19.0828	19.3285	18.4364	1.33804	2.28191e-05	**				LPS / 0.0 μg/mL	18.4364	1.33804
	LPS / 0.5 μg/mL	14.6971	14.5123	16.3996	15.203	1.0404			0.0298177			LPS / 0.5 μg/mL	15.203	1.0404
	LPS / 5.0 μg/mL	12.8842	11.6371	9.37736	11.2995	1.77761			0.00513713	*		LPS / 5.0 μg/mL	11.2995	1.77761
	LPS / 25 μg/mL	6.34805	5.36197	4.9413	5.55044	0.722064			0.000125314	**		LPS / 25 μg/mL	5.55044	0.722064
	LPS / 50.0 μg/mL	5.67613	4.83806	5.17496	5.22972	0.421708			8.28054e-05	**		LPS / 50.0 μg/mL	5.22972	0.421708
	TNF-alpha
	3+24h	n=1	n=2	n=3	MEAN
	Control	1	1	1	1
	LPS / 0.0 μg/mL	2.24258	2.33219	2.76027	2.44501
	LPS / 0.5 μg/mL	2.12188	2.07835	2.52997	2.2434
	LPS / 5.0 μg/mL	1.36875	1.33337	1.06287	1.255
	LPS / 25 μg/mL	1.33553	1.09399	1.04185	1.15712
	LPS / 50.0 μg/mL	0.962213	0.820144	0.906127	0.896161
	TNF-alpha											TNF-alpha
		n=1	n=2	n=3	MEAN	SD	p value		p value				MEAN (n=3)	SD
	Control	1	1	1	1	2.1163e-07						Control	1	2.1163e-07
	LPS / 0.0 μg/mL	2.24258	2.33219	2.76027	2.44501	0.276672	0.000827374	**				LPS / 0.0 μg/mL	2.44501	0.276672
	LPS / 0.5 μg/mL	2.12188	2.07835	2.52997	2.2434	0.249129			0.40137			LPS / 0.5 μg/mL	2.2434	0.249129
	LPS / 5.0 μg/mL	1.36875	1.33337	1.06287	1.255	0.167329			0.00310615	*		LPS / 5.0 μg/mL	1.255	0.167329
	LPS / 25 μg/mL	1.33553	1.09399	1.04185	1.15712	0.156686			0.00217384	**		LPS / 25 μg/mL	1.15712	0.156686
	LPS / 50.0 μg/mL	0.962213	0.820144	0.906127	0.896161	0.0715564			0.000717473	**		LPS / 50.0 μg/mL	0.896161	0.0715564

## Sheet: Fig.8
	IL-1 beta									IL-1 beta						LPS + Dispersant
		n=1	n=2	n=3	MEAN	STDEV	p value			pg/mL	MEAN (n=3)	SD				MEAN (n=3)	SD
	Control	23.6724	26.0862	26.9483	25.569	1.69808				Control	25.569	1.69808				226.086	2.99127
	LPS	233.5	226.431	222.466	227.466	5.58951				LPS	227.466	5.58951
	LPS + NP	128.155	132.638	126.603	129.132	3.13363	1.19098e-05	**		LPS + NP	129.132	3.13363
	LPS + Dispersant	224.534	224.19	229.534	226.086	2.99127	0.725428
	IL-6									IL-6						LPS + Dispersant
		n=1	n=2	n=3	MEAN	STDEV	p value				MEAN (n=3)	SD				MEAN (n=3)	SD
	Control	42.8235	55.7647	51.0588	49.8824	6.55031				Control	49.8824	6.55031				287.464	7.75027
	LPS	297.529	293.216	291.059	293.935	3.29466				LPS	293.935	3.29466
	LPS + NP	204.196	220.275	198.314	207.595	11.368	0.000225911	**		LPS + NP	207.595	11.368
	LPS + Dispersant	294	289.49	278.902	287.464	7.75027	0.254044
	TNF-alpha									TNF-alpha						LPS + Dispersant
		n=1	n=2	n=3	MEAN	STDEV	p value				MEAN (n=3)	SD				MEAN (n=3)	SD
	Control	6.62121	5.40909	4.95455	5.66162	0.861552				Control	5.66162	0.861552				113.894	6.43003
	LPS	121.015	117.076	117.682	118.591	2.12121				LPS	118.591	2.12121
	LPS + NP	49.197	60.1061	36.9242	48.7424	11.5976	0.00050854	**		LPS + NP	48.7424	11.5976
	LPS + Dispersant	117.682	106.47	117.53	113.894	6.43003	0.295821

## Sheet: Fig.9A
	ALP activity
		n=1	n=2	n=3	MEAN
	Control	0.415	0.417	0.389	0.407
	OS	0.995	1.132	1.193	1.10667
	OS+CM	0.51	0.49	0.478	0.492667
	OS+LPS CM	0.408	0.325	0.334	0.355667
	OS+LPS/NP CM	0.526	0.534	0.556	0.538667
	ALP activity											ALP activity relative to control
		n=1	n=2	n=3	MEAN	SD	p value		p value				MEAN (n=3)	SD
	Control	1.01966	1.02457	0.955774	1	0.0383796						Control	1	0.0383796
	OS	2.39759	2.71463	3.06684	2.72635	0.334778	0.000890954	**				OS	2.72635	0.334778
	OS+CM	1.22892	1.17506	1.22879	1.21092	0.0310579						OS+CM	1.21092	0.0310579
	OS+LPS CM	0.983133	0.779376	0.858612	0.873707	0.102713						OS+LPS CM	0.873707	0.102713
	OS+LPS/NP CM	1.26747	1.28058	1.42931	1.32578	0.089892			0.00457388	**		OS+LPS/NP CM	1.32578	0.089892

## Sheet: Fig.9B
	Alizarin red S
		n=1	n=2	n=3	MEAN
	Control	1.239	1.125	1.102	1.15533
	OS	1.741	1.829	1.912	1.82733
	OS+CM	0.972	0.82	0.724	0.838667
	OS+LPS CM	0.543	0.554	0.432	0.509667
	OS+LPS/NP CM	0.856	0.923	1.02	0.933
	Alizarin red S											Alizarin red S
		n=1	n=2	n=3	MEAN	STDEV	p value		p value			Absorbance 550nm	MEAN (n=3)	SD
	Control	1.07242	0.973745	0.953837	1	0.0635006						Control	1	0.0635006
	OS	1.40517	1.62578	1.73503	1.58866	0.168035	0.00475425	**				OS	1.58866	0.168035
	OS+CM	0.784504	0.728889	0.656987	0.72346	0.0639313						OS+CM	0.72346	0.0639313
	OS+LPS CM	0.438257	0.492444	0.392015	0.440905	0.0502673						OS+LPS CM	0.440905	0.0502673
	OS+LPS/NP CM	0.69088	0.820444	0.92559	0.812305	0.117567			0.00732797	**		OS+LPS/NP CM	0.812305	0.117567

[truncated: 1 more sheets: S.1]
