# Supplementary material for: Nanoscaled biphasic calcium phosphate modulates osteogenesis and attenuates LPS-induced inflammation
Source: Front Bioeng Biotechnol. 2023 Nov 29;11:1236429. doi: 10.3389/fbioe.2023.1236429 (PMC10716545; doi:10.3389/fbioe.2023.1236429)
Supplement: Supplementary file 9 [file DataSheet5.ZIP]

Archive with 1 entries (1 files):
- XDR_final/XRD.jpg
